# Supplementary material for: Actinobacterial Diversity in the Sediments of Five Cold Springs on the Qinghai-Tibet Plateau
Source: Front Microbiol. 2015 Nov 30;6:1345. doi: 10.3389/fmicb.2015.01345 (PMC4663260; doi:10.3389/fmicb.2015.01345)
Supplement: Supplementary file 1 [file Data_Sheet_1.XLSX]

## Sheet: OTU_table
			Clone numbers of each OTU among samples
Representative_Sequence	Accession no. in this study	OTU_ID	QCS1	QCS3	QCS4	QCS5	QCS6	Closest strain	Similarity(%)	Accession no.	Taxonomy
QCS4-Act_015	JX667837	OTU01	18	1	6	2	1	Aquipuribacter hungaricus	99	NR_108458	Bacteria; Actinobacteria; Actinobacteria; Micrococcales; Intrasporangiaceae; Aquipuribacter
QCS4-Act_045	JX667870	OTU02	3	8	21	24	1	Blastococcus jejuensis	99	JQ899241	Bacteria; Actinobacteria; Actinobacteria; Geodermatophilales; Geodermatophilaceae; Blastococcus
QCS5-Act_050	JX667919	OTU03	14	17	3	2	2	Allokutzneria oryzae	96	AB841026	Bacteria; Actinobacteria; Actinobacteria; Pseudonocardiales; Pseudonocardiaceae; Allokutzneria
QCS5-Act_046	JX667916	OTU04	0	3	0	4	2	Ilumatobacter fluminis	94	JQ899217	Bacteria; Actinobacteria; Acidimicrobiia; Acidimicrobiales; Acidimicrobiaceae; Ilumatobacter; Ilumatobacter fluminis
QCS5-Act_028	JX667897	OTU05	0	2	2	5	11	Nocardioides szechwanensis	97	NR_109407	Bacteria; Actinobacteria; Actinobacteria; Propionibacteriales; Nocardioidaceae; Nocardioides
QCS6-Act_009	JX667977	OTU06	1	0	0	0	6	Knoellia subterranea	99	NR_028932	Bacteria; Actinobacteria; Actinobacteria; Micrococcales; Intrasporangiaceae; Knoellia; Knoellia subterranea
QCS5-Act_005	JX667918	OTU07	0	11	7	10	11	Arthrobacter psychrochitiniphilus	99	NR_104702	Bacteria; Actinobacteria; Actinobacteria; Micrococcales; Micrococcaceae; Arthrobacter
QCS6-Act_016	JX667933	OTU08	4	1	1	0	9	Ilumatobacter fluminis	99	JQ899217	Bacteria; Actinobacteria; Acidimicrobiia; Acidimicrobiales; Acidimicrobiaceae; Ilumatobacter; Ilumatobacter fluminis
QCS3-Act_040	JX667822	OTU09	2	2	2	0	0	Kineococcus xinjiangensis	98	NR_044522	Bacteria; Actinobacteria; Actinobacteria; Kineosporiales; Kineosporiaceae; Kineococcus
QCS1-Act_018	JF712641	OTU10	6	0	0	0	5	Ilumatobacter fluminis	98	JQ899217	Bacteria; Actinobacteria; Acidimicrobiia; Acidimicrobiales; Acidimicrobiaceae; Ilumatobacter; Ilumatobacter fluminis
QCS1-Act_225	JF712631	OTU11	4	0	0	4	0	Terrabacter terrigena	95	NR_108323	Bacteria; Actinobacteria; Actinobacteria; Micrococcales; Intrasporangiaceae; Terrabacter
QCS6-Act_031	JX667950	OTU12	0	0	2	0	1	Frondihabitans sucicola	97	NR_125644	Bacteria; Actinobacteria; Actinobacteria; Micrococcales; Microbacteriaceae; Frondihabitans
QCS4-Act_041	JX667866	OTU13	0	0	2	4	0	Phytohabitans houttuyneae	99	NR_113544	Bacteria; Actinobacteria; Actinobacteria; Micromonosporales; Micromonosporaceae; Phytohabitans
QCS1-Act_108	JF712632	OTU14	2	0	0	2	0	Aciditerrimonas ferrireducens	93	NR_112972	Bacteria; Actinobacteria; Acidimicrobiia; Acidimicrobiales; Acidimicrobiaceae; Aciditerrimonas; Aciditerrimonas ferrireducens
QCS5-Act_019	JX667887	OTU15	0	2	0	1	0	Ornithinimicrobium pekingense	98	NR_043886	Bacteria; Actinobacteria; Actinobacteria; Micrococcales; Intrasporangiaceae; Ornithinimicrobium; Ornithinimicrobium pekingense
QCS4-Act_033	JX667857	OTU16	1	0	1	0	0	Aciditerrimonas ferrireducens	93	NR_112972	Bacteria; Actinobacteria; Acidimicrobiia; Acidimicrobiales; Acidimicrobiaceae; Aciditerrimonas; Aciditerrimonas ferrireducens
QCS5-Act_023	JX667892	OTU17	0	2	0	24	4	Propionicimonas paludicola	98	JQ899223	Bacteria; Actinobacteria; Actinobacteria; Propionibacteriales; Nocardioidaceae; Propionicimonas
QCS6-Act_021	JX667939	OTU18	0	3	1	1	2	Marmoricola korecus	98	NR_116963	Bacteria; Actinobacteria; Actinobacteria; Propionibacteriales; Nocardioidaceae; Marmoricola
QCS4-Act_014	JX667836	OTU19	0	0	3	0	0	Aciditerrimonas ferrireducens	94	NR_112972	Bacteria; Actinobacteria; Acidimicrobiia; Acidimicrobiales; Acidimicrobiaceae; Aciditerrimonas; Aciditerrimonas ferrireducens
QCS5-Act_014	JX667883	OTU20	0	0	1	1	2	Iamia majanohamensis	94	JQ899225	Bacteria; Actinobacteria; Acidimicrobiia; Acidimicrobiales; Iamiaceae; Iamia
QCS1-Act_132	JF712645	OTU21	1	1	0	0	0	Aciditerrimonas ferrireducens	91	NR_112972	Bacteria; Actinobacteria; Acidimicrobiia; Acidimicrobiales; Acidimicrobiaceae; Aciditerrimonas; Aciditerrimonas ferrireducens
QCS6-Act_032	JX667951	OTU22	5	2	1	2	1	Ilumatobacter fluminis	96	JQ899217	Bacteria; Actinobacteria; Acidimicrobiia; Acidimicrobiales; Acidimicrobiaceae; Ilumatobacter; Ilumatobacter fluminis
QCS5-Act_010	JX667879	OTU23	2	0	1	2	4	Modestobacter versicolor	98	JQ899204	Bacteria; Actinobacteria; Actinobacteria; Geodermatophilales; Geodermatophilaceae; Modestobacter
QCS1-Act_021	JF712642	OTU24	4	0	0	1	0	Kitasatospora kazusensis	91	NR_041539	Bacteria; Actinobacteria; Actinobacteria; Streptomycetales; Streptomycetaceae; Kitasatospora
QCS4-Act_022	JX667845	OTU25	0	0	1	0	0	Agromyces fucosus	97	NR_104982	Bacteria; Actinobacteria; Actinobacteria; Micrococcales; Microbacteriaceae; Agromyces
QCS5-Act_027	JX667896	OTU26	0	0	0	1	0	Nocardioides daejeonensis	96	NR_109431	Bacteria; Actinobacteria; Actinobacteria; Propionibacteriales; Nocardioidaceae; Nocardioides
QCS5-Act_025	JX667894	OTU27	0	0	0	1	0	Aquipuribacter hungaricus	97	NR_108458	Bacteria; Actinobacteria; Actinobacteria; Micrococcales; Intrasporangiaceae; Aquipuribacter
QCS4-Act_039	JX667863	OTU28	0	0	1	0	0	Ilumatobacter fluminis	95	JQ899217	Bacteria; Actinobacteria; Acidimicrobiia; Acidimicrobiales; Acidimicrobiaceae; Ilumatobacter; Ilumatobacter fluminis
QCS4-Act_030	JX667854	OTU29	0	0	1	0	0	Aquihabitans daechungensis	94	NR_132289	Bacteria; Actinobacteria; Acidimicrobiia; Acidimicrobiales; Iamiaceae; Aquihabitans
QCS5-Act_007	JX667924	OTU30	0	0	0	1	0	Propionicimonas paludicola	96	JQ899223	Bacteria; Actinobacteria; Actinobacteria; Propionibacteriales; Nocardioidaceae; Propionicimonas
QCS5-Act_006	JX667923	OTU31	0	0	0	1	0	Arthrobacter ginsengisoli	98	KF212463	Bacteria; Actinobacteria; Actinobacteria; Micrococcales; Micrococcaceae; Arthrobacter
QCS4-Act_020	JX667843	OTU32	0	1	1	0	0	Cellulomonas terrae	99	NR_043257	Bacteria; Actinobacteria; Actinobacteria; Micrococcales; Cellulomonadaceae; Cellulomonas; Cellulomonas terrae
QCS6-Act_023	JX667941	OTU33	0	0	0	0	1	Gaiella occulta	98	NR_118138	Bacteria; Actinobacteria; Rubrobacteria; Gaiellales; Gaiellaceae; Gaiella
QCS1-Act_014	JF712638	OTU34	6	0	0	0	0	Streptomyces wedmorensis	91	NR_043845	Bacteria; Actinobacteria; Actinobacteria; Streptomycetales; Streptomycetaceae; Streptomyces
QCS1-Act_012	JF712637	OTU35	2	0	0	0	1	Haloactinopolyspora alba	96	NR_116875	Bacteria; Actinobacteria; Actinobacteria; Jiangellales; Jiangellaceae; Haloactinopolyspora
QCS4-Act_005	JX667873	OTU36	0	0	2	0	0	Micrococcus luteus	96	LN681571	Bacteria; Actinobacteria; Actinobacteria; Micrococcales; Micrococcaceae; Micrococcus
QCS1-Act_219	JF712629	OTU37	1	1	0	0	0	Streptomyces aomiensis	97	NR_112998	Bacteria; Actinobacteria; Actinobacteria; Streptomycetales; Streptomycetaceae; Streptomyces
QCS1-Act_005	JF712644	OTU38	5	0	0	0	0	Streptomyces chartreusis	90	NR_118341	Bacteria; Actinobacteria; Actinobacteria; Streptomycetales; Streptomycetaceae; Streptomyces; Streptomyces chartreusis
QCS5-Act_029	JX667898	OTU39	0	0	0	2	0	Nocardioides mesophilus	98	NR_116027	Bacteria; Actinobacteria; Actinobacteria; Propionibacteriales; Nocardioidaceae; Nocardioides
QCS4-Act_043	JX667868	OTU40	0	0	2	0	0	Arthrobacter agilis	98	NR_026198	Bacteria; Actinobacteria; Actinobacteria; Micrococcales; Micrococcaceae; Arthrobacter
QCS1-Act_214	JF712626	OTU41	1	0	0	0	0	Aciditerrimonas ferrireducens	95	NR_112972	Bacteria; Actinobacteria; Acidimicrobiia; Acidimicrobiales; Acidimicrobiaceae; Aciditerrimonas; Aciditerrimonas ferrireducens
QCS6-Act_005	JX667970	OTU42	0	0	0	0	1	Ilumatobacter fluminis	97	JQ899217	Bacteria; Actinobacteria; Acidimicrobiia; Acidimicrobiales; Acidimicrobiaceae; Ilumatobacter; Ilumatobacter fluminis
QCS6-Act_048	JX667968	OTU43	0	0	0	0	1	Propionicimonas paludicola	98	JQ899223	Bacteria; Actinobacteria; Actinobacteria; Propionibacteriales; Nocardioidaceae; Propionicimonas
QCS3-Act_007	JX667828	OTU44	0	1	0	0	0	Streptomyces aomiensis	95	NR_112998	Bacteria; Actinobacteria; Actinobacteria; Streptomycetales; Streptomycetaceae; Streptomyces
QCS4-Act_010	JX667832	OTU45	0	0	1	0	0	Aciditerrimonas ferrireducens	93	NR_112972	Bacteria; Actinobacteria; Acidimicrobiia; Acidimicrobiales; Acidimicrobiaceae; Aciditerrimonas; Aciditerrimonas ferrireducens
QCS6-Act_004	JX667959	OTU46	0	0	0	0	1	Pseudonocardia yuanmonensis	98	NR_109503	Bacteria; Actinobacteria; Actinobacteria; Pseudonocardiales; Pseudonocardiaceae; Pseudonocardia
QCS4-Act_018	JX667840	OTU47	0	0	1	0	0	Agromyces fucosus	98	NR_104982	Bacteria; Actinobacteria; Actinobacteria; Micrococcales; Microbacteriaceae; Agromyces
QCS1-Act_204	JF712647	OTU48	1	0	0	0	0	Aciditerrimonas ferrireducens	93	NR_112972	Bacteria; Actinobacteria; Acidimicrobiia; Acidimicrobiales; Acidimicrobiaceae; Aciditerrimonas; Aciditerrimonas ferrireducens
QCS1-Act_136	JF712646	OTU49	1	0	0	0	0	Aciditerrimonas ferrireducens	92	NR_112972	Bacteria; Actinobacteria; Acidimicrobiia; Acidimicrobiales; Acidimicrobiaceae; Aciditerrimonas; Aciditerrimonas ferrireducens
QCS1-Act_003	JF712643	OTU50	2	0	0	0	0	Actinosynnema mirum	97	NR_041822	Bacteria; Actinobacteria; Actinobacteria; Pseudonocardiales; Pseudonocardiaceae; Actinosynnema
QCS1-Act_017	JF712640	OTU51	5	0	0	0	0	Streptomyces chrestomyceticus	92	NR_115666	Bacteria; Actinobacteria; Actinobacteria; Streptomycetales; Streptomycetaceae; Streptomyces; Streptomyces chrestomyceticus
QCS3-Act_002	JX667799	OTU52	0	1	0	0	0	Nocardioides dilutus	99	NR_044233	Bacteria; Actinobacteria; Actinobacteria; Propionibacteriales; Nocardioidaceae; Nocardioides
QCS1-Act_133	JF712636	OTU53	1	0	0	0	0	Ilumatobacter fluminis	95	JQ899217	Bacteria; Actinobacteria; Acidimicrobiia; Acidimicrobiales; Acidimicrobiaceae; Ilumatobacter; Ilumatobacter fluminis
QCS1-Act_210	JF712624	OTU54	19	0	0	0	0	Streptomyces endophyticus	93	NR_108784	Bacteria; Actinobacteria; Actinobacteria; Streptomycetales; Streptomycetaceae; Streptomyces
QCS1-Act_114	JF712633	OTU55	1	0	0	0	0	Aciditerrimonas ferrireducens	91	NR_112972	Bacteria; Actinobacteria; Acidimicrobiia; Acidimicrobiales; Acidimicrobiaceae; Aciditerrimonas; Aciditerrimonas ferrireducens
QCS3-Act_031	JX667812	OTU56	0	1	0	0	0	Friedmanniella lacustris	99	NR_028884	Bacteria; Actinobacteria; Actinobacteria; Propionibacteriales; Nocardioidaceae; Friedmanniella
QCS4-Act_034	JX667858	OTU57	0	0	1	0	0	Rhodococcus kyotonensis	99	AB920569	Bacteria; Actinobacteria; Actinobacteria; Corynebacteriales; Nocardiaceae; Rhodococcus
QCS3-Act_033	JX667814	OTU58	0	1	0	0	0	Kocuria aegyptia	99	NR_043511	Bacteria; Actinobacteria; Actinobacteria; Micrococcales; Micrococcaceae; Kocuria
QCS5-Act_003	JX667899	OTU59	0	0	0	1	0	Nocardioides ginsengisegetis	98	NR_108592	Bacteria; Actinobacteria; Actinobacteria; Propionibacteriales; Nocardioidaceae; Nocardioides
QCS6-Act_008	JX667976	OTU60	0	0	0	0	1	Aciditerrimonas ferrireducens	94	NR_112972	Bacteria; Actinobacteria; Acidimicrobiia; Acidimicrobiales; Acidimicrobiaceae; Aciditerrimonas; Aciditerrimonas ferrireducens
QCS1-Act_124	JF712635	OTU61	1	0	0	0	0	Aciditerrimonas ferrireducens	94	NR_112972	Bacteria; Actinobacteria; Acidimicrobiia; Acidimicrobiales; Acidimicrobiaceae; Aciditerrimonas; Aciditerrimonas ferrireducens
QCS6-Act_015	JX667932	OTU62	0	0	0	0	1	Aciditerrimonas ferrireducens	92	NR_112972	Bacteria; Actinobacteria; Acidimicrobiia; Acidimicrobiales; Acidimicrobiaceae; Aciditerrimonas; Aciditerrimonas ferrireducens
QCS5-Act_001	JX667878	OTU63	0	0	0	1	0	Ferrimicrobium acidiphilum	94	NR_041798	Bacteria; Actinobacteria; Acidimicrobiia; Acidimicrobiales; Acidimicrobiaceae; Ferrimicrobium; Ferrimicrobium acidiphilum
QCS6-Act_013	JX667930	OTU64	0	0	0	0	1	Ilumatobacter fluminis	97	JQ899217	Bacteria; Actinobacteria; Acidimicrobiia; Acidimicrobiales; Acidimicrobiaceae; Ilumatobacter; Ilumatobacter fluminis
QCS4-Act_008	JX667876	OTU65	0	0	1	0	0	Kineococcus xinjiangensis	97	NR_044522	Bacteria; Actinobacteria; Actinobacteria; Kineosporiales; Kineosporiaceae; Kineococcus
QCS4-Act_007	JX667875	OTU66	0	0	1	0	0	Aquihabitans daechungensis	95	NR_132289	Bacteria; Actinobacteria; Acidimicrobiia; Acidimicrobiales; Iamiaceae; Aquihabitans
QCS4-Act_006	JX667874	OTU67	0	0	1	0	0	Demequina lutea	99	NR_044222	Bacteria; Actinobacteria; Actinobacteria; Micrococcales; Demequinaceae; Demequina
QCS6-Act_019	JX667936	OTU68	0	0	0	0	1	Arthrobacter flavus	96	NR_104688	Bacteria; Actinobacteria; Actinobacteria; Micrococcales; Micrococcaceae; Arthrobacter
QCS6-Act_012	JX667929	OTU69	0	0	0	0	1	Ilumatobacter fluminis	94	JQ899217	Bacteria; Actinobacteria; Acidimicrobiia; Acidimicrobiales; Acidimicrobiaceae; Ilumatobacter; Ilumatobacter fluminis
QCS5-Act_041	JX667912	OTU70	0	0	0	2	3	Isoptericola halotolerans	96	NR_043198	Bacteria; Actinobacteria; Actinobacteria; Micrococcales; Promicromonosporaceae; Isoptericola
QCS5-Act_031	JX667901	OTU71	0	0	0	1	0	Allokutzneria oryzae	94	AB841026	Bacteria; Actinobacteria; Actinobacteria; Pseudonocardiales; Pseudonocardiaceae; Allokutzneria
QCS6-Act_Q55	KU052203	OTU72	0	0	0	0	13	Mycobacterium vanbaalenii	99	KM199280	Bacteria; Actinobacteria; Actinobacteria; Corynebacteriales; Mycobacteriaceae; Mycobacterium
QCS3-Act_Q19	KU052204	OTU73	0	2	0	0	0	Modestobacter versicolor	97	KC577584	Bacteria; Actinobacteria; Actinobacteria; Geodermatophilales; Geodermatophilaceae; Modestobacter
QCS3-Act_Q18	KU052205	OTU74	0	9	0	0	0	Janibacter melonis	97	KR085938	Bacteria; Actinobacteria; Actinobacteria; Micrococcales; Intrasporangiaceae; Janibacter
QCS3-Act_Q17	KU052206	OTU75	0	1	0	0	0	Aquihabitans daechungensis	97	NR_132289	Bacteria; Actinobacteria; Acidimicrobiia; Acidimicrobiales; Iamiaceae; Aquihabitans
QCS3-Act_Q15	KU052207	OTU76	0	7	0	0	0	Aquihabitans daechungensis	93	NR_132289	Bacteria; Actinobacteria; Acidimicrobiia; Acidimicrobiales; Iamiaceae; Aquihabitans
QCS5-Act_Q50	KU052208	OTU77	0	0	0	1	0	Virgisporangium aliadipatigenens	99	AB548617	Bacteria; Actinobacteria; Actinobacteria; Micromonosporales; Micromonosporaceae; Virgisporangium
QCS5-Act_Q51	KU052209	OTU78	0	0	0	2	0	Blastococcus aggregatus	96	JX841003	Bacteria; Actinobacteria; Actinobacteria; Geodermatophilales; Geodermatophilaceae; Blastococcus
QCS6-Act_Q52	KU052210	OTU79	0	0	0	0	5	Kocuria rosea	94	LN867187	Bacteria; Actinobacteria; Actinobacteria; Micrococcales; Micrococcaceae; Kocuria
QCS4-Act_Q36	KU052211	OTU80	0	0	2	0	0	Ilumatobacter fluminis	96	NR_041633	Bacteria; Actinobacteria; Acidimicrobiia; Acidimicrobiales; Acidimicrobiaceae; Ilumatobacter; Ilumatobacter fluminis
QCS3-Act_Q23	KU052212	OTU81	0	1	0	0	0	Ilumatobacter fluminis	96	NR_041633	Bacteria; Actinobacteria; Acidimicrobiia; Acidimicrobiales; Acidimicrobiaceae; Ilumatobacter; Ilumatobacter fluminis
QCS4-Act_Q34	KU052213	OTU82	0	0	2	0	0	Arthrobacter tecti	98	JF496364	Bacteria; Actinobacteria; Actinobacteria; Micrococcales; Micrococcaceae; Arthrobacter
QCS4-Act_Q33	KU052214	OTU83	0	0	2	0	0	Streptomyces aomiensis	91	NR_112998	Bacteria; Actinobacteria; Actinobacteria; Streptomycetales; Streptomycetaceae; Streptomyces
QCS1-Act_Q08	KU052215	OTU84	2	0	0	0	0	Ilumatobacter fluminis	94	JQ899217	Bacteria; Actinobacteria; Acidimicrobiia; Acidimicrobiales; Acidimicrobiaceae; Ilumatobacter; Ilumatobacter fluminis
QCS1-Act_Q07	KU052216	OTU85	2	0	0	0	0	Ilumatobacter fluminis	93	NR_041633	Bacteria; Actinobacteria; Acidimicrobiia; Acidimicrobiales; Acidimicrobiaceae; Ilumatobacter; Ilumatobacter fluminis
QCS6-Act_017	JX667934	OTU86	0	1	0	0	5	Streptomyces glaucescens	99	JQ899216	Bacteria; Actinobacteria; Actinobacteria; Streptomycetales; Streptomycetaceae; Streptomyces
QCS6-Act_051	JX667972	OTU87	0	1	0	0	3	Propionicimonas paludicola	96	JQ899222	Bacteria; Actinobacteria; Actinobacteria; Propionibacteriales; Nocardioidaceae; Propionicimonas
QCS4-Act_037	JX667861	OTU88	0	0	1	0	2	Nakamurella flavida	99	NR_043717	Bacteria; Actinobacteria; Actinobacteria; Nakamurellales; Nakamurellaceae; Nakamurella
QCS3-Act_037	JX667818	OTU89	0	2	1	0	0	Ornithinimicrobium murale	98	NR_108532	Bacteria; Actinobacteria; Actinobacteria; Micrococcales; Intrasporangiaceae; Ornithinimicrobium
